# Supplementary material for: Fine-scale heterogeneity and local amplification of West Nile virus in urban environments in Berlin
Source: Nat Commun. 2026 Jun 12;17:4597. doi: 10.1038/s41467-026-73251-5 (PMC13263328; doi:10.1038/s41467-026-73251-5)
Supplement: Supplementary file 4 — Source Data [file 41467_2026_73251_MOESM4_ESM.xlsx]

## Sheet: Figs_2a,b,d,e_4a,b_5a,b_2023
Sampling_site	Date	MIN_temp	MAX_temp	MEAN_temp	MIN_hum	MAX_hum	MEAN_hum	AB_Culex_pipiens_ss	AB_Culex_sp	AB_Culex_modestus	AB_Culiseta_annulata	AB_Culiseta_morsitans	AB_Coquilletidia_richardii	AB_Aedes_vexans	AB_Aedes _cinereus_geminus	AB_Aedes_rossicus	AB_Aedes_caspius	AB_Aedes_annulipes_cantans	AB_Aedes_geniculatus	AB_Aedes_sticticus	AB_Aedes_sp	AB_Anopheles_plumbeus	AB_Anopheles_sp	AB_unidentified	WNV_Culex_pipiens_ss	WNV_Culex_sp	WNV_Aedes_vexans	WNV_Anopheles_plumbeus	WNV_unidentified
RB	2023-06-19	18.1	26.6	21.6354	45.8	99.6	76.6812	51	1	0	0	0	0	0	0	0	0	1	0	0	0	0	0	0	0	0	0	0	0
RB	2023-06-20	19.6	30.1	23.225	47.5	100	82.3042	7	5	0	0	0	0	0	0	0	0	1	1	0	0	1	0	0	0	0	0	0	0
RB	2023-06-21	18.6	29.6	23.7458	36.4	90.9	64.6229	19	3	0	0	0	1	0	0	0	0	0	0	0	0	0	0	0	0	0	0	0	0
RB	2023-06-22	17.1	27.6	19.6853	46.6	100	86.5176	1	2	0	0	0	0	0	0	0	0	3	0	0	0	0	0	0	0	0	0	0	0
RB	2023-07-17	14.1	28.1	21.0521	34.5	85.9	54.6896	47	5	0	2	0	0	3	0	0	0	0	0	0	0	0	0	0	0	0	0	0	0
RB	2023-07-18	13.1	27.6	20.0937	36.5	83.2	58.8896	131	41	0	0	0	0	2	5	0	0	0	0	0	0	0	0	0	0	1	0	0	0
RB	2023-07-19	14.6	24.1	18.2792	48.9	100	81.5521	2	48	0	0	0	0	0	0	0	0	0	0	0	7	0	0	0	0	0	0	0	0
RB	2023-07-20	10.6	21.2	15.2676	53.7	94.6	79.4206	116	53	0	0	0	0	0	2	0	0	0	0	0	0	0	0	0	0	0	0	0	0
RB	2023-08-21	19.1	26.1	22.2271	45.8	79	62.975	21	2	0	0	0	0	4	4	0	0	0	0	1	0	0	0	1	0	0	0	0	0
RB	2023-08-22	15.1	27.1	20.6667	43.9	94.9	73.0021	7	0	0	0	0	0	0	0	0	1	0	0	0	0	0	0	2	0	0	0	0	0
RB	2023-08-23	16.1	28.6	21.4583	45.4	91.7	68.7292	7	5	0	0	0	0	0	1	0	0	0	1	0	0	0	0	0	0	0	0	0	0
RB	2023-08-24	19.6	30.1	22.4088	52.3	87.2	70.9647	19	6	0	0	0	0	2	2	0	2	0	0	0	0	1	0	0	0	0	0	0	0
RB	2023-09-11	15.6	30.6	21.6875	42.4	91.7	70.5646	4	0	0	0	0	0	1	0	0	0	0	0	0	0	0	0	0	0	0	0	0	0
RB	2023-09-12	17.1	25.6	20.2813	58.1	100	83.2646	5	2	0	0	0	0	1	0	0	0	0	0	0	0	0	0	0	0	0	0	0	0
RB	2023-09-13	11.5	20.1	15.8313	53.9	99.7	83.5854	1	1	0	0	0	0	0	0	0	0	0	0	0	0	0	0	0	0	0	0	0	0
RB	2023-09-14	10.6	18.6	13.2853	58.8	95.2	86.2471	3	1	0	0	0	0	0	0	0	0	0	0	0	0	0	0	0	0	0	0	0	0
RA	2023-06-19	17.1	27.1	21.6	46.3	95.5	78.7083	223	16	0	0	0	6	0	0	0	0	1	1	0	0	0	0	0	0	0	0	0	0
RA	2023-06-20	19.1	30.6	23.6625	52.9	98.9	80.6	72	0	0	0	0	5	0	0	0	0	1	1	0	0	0	0	0	0	0	0	0	0
RA	2023-06-21	17.6	34.6	24.5375	36.2	95.9	65.6	139	5	0	0	0	3	0	1	0	0	1	0	0	0	0	0	0	0	0	0	0	0
RA	2023-06-22	17.1	27.6	19.6588	47	100	87.9824	26	6	1	1	0	6	1	0	0	0	0	0	0	0	0	0	0	0	0	0	0	0
RA	2023-07-17	13.6	37.1	21.5479	24.6	100	58.2437	258	25	2	0	0	5	4	1	1	1	0	0	0	0	0	0	0	6	0	0	0	0
RA	2023-07-18	12.6	29.6	20.4021	27	96	61.4354	464	32	0	0	0	4	2	0	0	0	0	0	0	0	0	0	0	4	1	0	0	0
RA	2023-07-19	14.6	30.1	19.0063	37.8	100	78.5937	272	5	0	2	0	7	9	1	0	0	0	1	0	0	0	0	0	4	1	0	0	0
RA	2023-07-20	10.6	24.1	15.4971	39.8	100	80.6206	393	21	2	4	0	3	1	0	0	0	0	3	0	0	0	0	0	1	0	0	0	0
RA	2023-08-21	19.1	27.1	22.1417	50.4	86.4	71.0625	122	14	0	1	0	1	6	1	0	0	0	0	1	0	1	0	0	3	1	0	0	0
RA	2023-08-22	14.6	30.6	21.2042	38.3	100	78.9083	73	11	1	2	0	1	0	2	0	1	0	0	0	0	2	0	0	2	0	0	0	0
RA	2023-08-23	15.6	37.1	22.2667	31.9	100	75.1958	4	68	0	0	0	0	0	0	0	0	0	0	0	3	2	0	19	0	0	0	0	0
RA	2023-08-24	19.6	29.1	22.3941	49.8	100	81.2	80	52	3	0	0	2	0	1	0	2	0	1	0	0	0	0	1	1	0	0	0	0
RA	2023-09-11	15.1	42.1	23.0792	31.2	100	74.625	41	5	1	0	0	0	0	0	0	0	0	0	0	0	2	0	0	0	0	0	0	0
RA	2023-09-12	17.1	26.1	20.2875	62.1	100	92.8375	36	2	0	0	0	0	0	0	0	0	0	0	0	0	0	0	0	0	0	0	0	0
RA	2023-09-13	11.6	24.6	17.0792	45	100	86.0917	8	2	0	0	0	0	0	0	0	0	0	0	0	0	0	0	0	0	0	0	0	0
RA	2023-09-14	10.1	20.1	12.9529	57.3	100	95.3	9	0	0	0	0	0	0	0	0	0	0	1	0	0	0	0	0	1	0	0	0	0
C	2023-06-19	18.1	25.6	21.3917	52.7	97.7	81.3229	640	13	0	0	0	0	0	1	0	0	0	0	0	0	4	0	0	0	0	0	0	0
C	2023-06-20	19.1	28.1	23.1833	50.5	100	83.1604	162	20	0	0	0	0	0	0	0	0	1	0	0	0	4	0	0	0	0	0	0	0
C	2023-06-21	18.6	28.1	23.4229	44.8	92.9	68.0458	53	190	0	0	0	1	0	0	0	0	1	1	0	0	1	0	0	0	0	0	0	0
C	2023-06-22	17.1	27.1	19.7912	48.6	100	88.4853	153	34	0	0	0	2	0	0	0	0	2	2	0	0	0	0	0	1	0	0	0	0
C	2023-07-17	14.1	25.6	20.5375	36	86.4	56.6271	337	57	2	0	0	2	8	4	0	0	1	7	0	1	6	2	0	0	0	0	0	0
C	2023-07-18	13.6	26.6	20.1625	37.5	82.3	59.5479	613	29	3	0	0	0	7	3	0	0	0	1	1	1	1	0	0	2	0	0	0	0
C	2023-07-19	15.1	23.6	18.4125	41.8	100	78.2292	167	126	0	0	1	0	1	0	0	0	0	0	0	1	1	0	0	3	5	0	0	0
C	2023-07-20	11.6	22.1	15.8059	42.4	94.1	76.5971	349	89	1	2	0	0	0	2	0	0	1	3	0	1	2	2	0	3	2	0	0	0
C	2023-08-21	19.1	25.1	21.5167	49.8	79.8	68.5625	143	22	0	0	0	0	3	8	0	0	0	1	0	0	12	0	0	3	0	1	1	0
C	2023-08-22	14.6	25.6	19.9125	46.1	97.4	77.1875	139	7	0	0	0	0	0	0	0	0	0	0	0	0	5	0	0	4	0	0	0	0
C	2023-08-23	15.6	26.1	20.725	52.4	94.9	72.8375	150	4	0	0	0	2	0	3	0	0	0	8	0	0	9	0	0	5	0	0	0	0
C	2023-08-24	19.6	30.1	21.8353	59.7	85.7	76.0471	128	13	0	0	1	0	1	4	0	0	1	4	0	0	6	0	0	0	0	0	0	0
C	2023-09-11	15.6	36.1	22.3708	32.8	95.6	74.0042	33	3	0	0	1	0	0	1	0	0	0	1	0	0	10	0	0	0	0	0	0	0
C	2023-09-12	17.6	25.1	19.6625	61.8	100	91.6208	12	10	1	0	0	0	0	0	0	0	0	0	0	0	8	0	2	1	0	0	0	0
C	2023-09-13	11.6	20.6	16.0583	59.6	100	87.3083	5	1	0	1	0	0	0	0	0	0	0	0	0	0	5	0	0	0	0	0	0	0
C	2023-09-14	10.6	17.6	13.0118	73.1	100	92.8941	8	0	0	0	0	0	0	0	0	0	0	3	0	0	28	0	0	0	0	0	0	0
S	2023-06-19	17.7	29.2	22.5333	46.3	96.9	74.3604	82	10	1	0	0	0	0	0	0	0	1	0	0	0	0	0	0	0	0	0	0	0
S	2023-06-20	19.7	30.1	23.7562	53.7	99.2	80.875	98	8	0	0	0	1	0	0	0	0	1	0	0	0	0	0	0	0	0	0	0	0
S	2023-06-21	18.7	35.6	24.0542	35.1	91	67.425	60	11	1	0	0	0	0	0	0	0	0	0	0	0	0	0	0	0	0	0	0	0
S	2023-06-22	17.2	27.7	19.7647	50.5	100	89.0941	28	10	0	0	0	0	0	0	0	0	0	0	0	0	0	0	0	0	0	0	0	0
S	2023-07-17	13.6	29.2	20.1417	34.7	97.1	62.35	160	36	2	1	0	0	5	2	0	0	1	1	0	0	0	0	0	0	0	0	0	0
S	2023-07-18	13.6	27.7	20.3521	39.1	85.8	61.6333	213	12	0	0	0	0	5	0	1	0	0	0	0	0	0	0	0	1	0	0	0	0
S	2023-07-19	14.6	27.2	18.4771	44.1	100	80.1271	235	30	0	1	0	1	9	1	0	0	0	0	0	0	0	0	0	0	0	0	0	0
S	2023-07-20	11.1	22.7	15.9118	48.2	97	79.8971	282	24	4	1	0	0	7	1	0	0	0	0	0	0	1	0	0	0	0	0	0	0
S	2023-08-21	19.1	29.6	22.6417	45.5	79.4	64.7062	151	14	0	0	0	0	8	1	0	0	0	0	0	0	0	0	0	1	1	0	0	0
S	2023-08-22	14.6	31.6	20.7458	36.2	99.2	75.6104	91	10	0	1	0	0	1	3	0	0	0	0	0	0	0	0	0	0	0	0	0	0
S	2023-08-23	15.1	35.1	21.4958	33.4	99.2	73.3146	140	19	0	0	0	0	1	2	0	0	0	1	0	0	0	0	0	3	0	0	0	0
S	2023-08-24	19.6	30.1	22.8647	46.3	90.3	71.4206	11	145	0	1	0	0	0	1	0	0	0	0	0	0	0	3	26	2	0	0	0	1
S	2023-09-11	15.1	38.1	22.3708	32.4	93.1	71.5812	55	12	0	0	0	0	1	0	0	0	0	0	0	0	0	0	0	0	0	0	0	0
S	2023-09-12	17.1	30.6	20.6729	46.5	100	84.3542	48	30	0	0	0	0	1	0	0	0	0	0	0	0	0	0	0	0	0	0	0	0
S	2023-09-13	11.1	30.1	16.4333	35.5	99.9	85.6021	41	7	0	0	0	0	0	0	0	0	0	0	0	0	0	0	0	0	0	0	0	0
S	2023-09-14	10.6	23.6	13.7912	50.2	96.9	87.9824	27	4	0	0	0	0	1	0	0	0	0	0	0	0	0	0	0	0	0	0	0	0
N	2023-06-19	NA	NA	NA	NA	NA	NA	NA	NA	NA	NA	NA	NA	NA	NA	NA	NA	NA	NA	NA	NA	NA	NA	NA	NA	NA	NA	NA	NA
N	2023-06-20	19	34.5	23.1246	53.7	100	84.5884	141	7	0	0	0	4	0	0	0	0	2	1	0	0	1	0	0	0	0	0	0	0
N	2023-06-21	17.5	33.1	23.625	36.2	95.4	67.8014	225	3	0	1	0	3	0	0	0	0	4	5	0	0	8	0	0	0	0	0	0	0
N	2023-06-22	17	28.1	19.6824	45.5	100	88.3745	80	15	0	0	0	5	1	0	0	0	3	2	0	3	2	0	0	0	0	0	0	0
N	2023-07-17	13.5	28.1	20.8875	34.2	87.6	55.4347	544	18	0	0	0	5	21	1	0	0	0	3	0	0	2	1	0	2	0	0	0	0
N	2023-07-18	12.5	29.1	20.0542	36.3	83.8	59.5806	820	22	0	1	0	2	14	2	0	0	2	10	0	0	3	0	0	3	0	0	0	0
N	2023-07-19	14.5	24.1	18.2139	42.5	100	81.5097	264	5	0	0	0	3	7	0	0	0	1	5	0	0	2	0	0	1	0	0	0	0
N	2023-07-20	10.5	23.6	15.0314	43	97.2	80.9059	435	15	0	1	0	1	8	8	0	0	0	3	0	0	2	0	0	2	1	0	0	0
N	2023-08-21	18.6	26.1	21.5896	54.2	82.8	70.0708	228	142	0	0	0	0	4	8	0	2	0	0	1	0	9	0	2	2	1	0	0	0
N	2023-08-22	14.6	26.6	20.1104	45	98.7	78.475	167	20	0	0	0	1	1	5	0	0	0	2	0	0	6	0	0	0	0	0	0	0
N	2023-08-23	15.6	28.1	20.8396	49	96.8	74.6187	3	200	0	0	0	0	0	4	0	0	0	0	0	6	1	2	47	0	0	0	0	0
N	2023-08-24	19.1	28.6	21.9382	53.4	87.6	75.6941	256	20	0	0	0	0	5	4	0	0	0	7	0	0	8	0	0	0	0	0	0	0
N	2023-09-11	15.6	30.1	22.1104	45.4	91.7	69.8021	110	8	0	0	0	0	3	0	0	0	0	2	0	0	10	0	0	0	0	0	0	0
N	2023-09-12	17.1	25.6	20.0271	60.3	100	87.8229	67	24	0	1	0	0	0	0	0	0	0	1	0	0	5	0	0	0	0	0	0	0
N	2023-09-13	10.1	22.6	15.9021	50.7	100	88.3542	28	6	0	0	0	0	2	0	0	0	0	1	0	0	2	0	0	0	0	0	0	0
N	2023-09-14	9.6	17.6	12.4529	65.6	99.2	90.8206	10	4	0	0	0	0	2	0	0	0	0	2	0	0	6	0	0	0	0	0	0	0

## Sheet: Figs_2a,c,d,f_4c,d_5c,d_2024
Sampling_site	Date	MIN_temp	MAX_temp	MEAN_temp	MIN_hum	MAX_hum	MEAN_hum	AB_Culex_pipiens_ss	AB_Culex_mimeticus	AB_Culex_modestus	AB_Culex_sp	AB_Culiseta_annulata	AB_Culiseta_morsitans	AB_Culiseta_sp	AB_Coquilletidia_richardii	AB_Aedes_vexans	AB_Aedes_cinereus_geminus	AB_Aedes_rossicus	AB_Aedes_caspius	AB_Aedes_cataphylla	AB_Aedes_annulipes_cantans	AB_Aedes_geniculatus	AB_Aedes_sticticus	AB_Aedes_sp	AB_Anopheles_plumbeus	AB_Anopheles_claviger	AB_Anopheles_sp	AB_unidentified	WNV_Culex_pipiens_ss
RB	2024-06-17	14.6	29.1	20.7667	39.9	93.1	70.587	28	0	0	0	0	0	1	0	4	0	0	1	0	1	0	0	1	0	0	0	0	0
RB	2024-06-18	15.1	27.1	17.8083	47.4	100	90.55	4	0	0	0	0	0	0	0	10	0	0	0	0	0	0	0	10	0	0	0	0	0
RB	2024-06-19	11.6	25.1	17.1833	43.3	97.8	76.7	19	0	0	0	0	0	0	0	4	0	0	0	0	0	0	0	0	0	0	0	0	0
RB	2024-06-20	16.6	22.6	19.3333	46.9	82.4	66.28	47	0	0	0	0	0	0	0	14	0	0	0	0	0	0	0	0	0	0	0	0	0
RB	2024-07-15	20.1	29.1	23.1	35.2	76	62.1542	174	0	1	13	0	0	0	0	0	1	0	1	0	0	0	0	0	1	0	0	0	0
RB	2024-07-16	14.1	25.1	20.1833	49.7	98.7	76.6833	12	0	2	1	0	0	0	0	0	0	0	0	0	0	1	0	1	0	0	0	0	0
RB	2024-07-17	15.1	27.6	21.1	38.5	94.1	65.9667	49	0	0	0	0	0	0	0	1	0	0	0	0	0	0	0	0	0	0	0	0	0
RB	2024-07-18	16.1	26.6	19.8143	41.6	91	72.7643	65	0	0	14	0	0	0	0	0	0	0	0	0	0	0	0	0	1	0	0	0	0
RB	2024-08-12	16.6	30.1	22.8083	36.1	80.2	56.6167	49	0	0	0	0	0	0	0	13	1	0	0	0	0	0	0	0	0	0	0	0	0
RB	2024-08-13	18.6	33.1	24.8292	34	66.1	50.5292	63	0	0	0	0	0	0	0	6	0	0	0	0	0	0	0	0	0	0	0	0	0
RB	2024-08-14	20.1	29.6	24.975	38.7	97.2	73.525	27	0	1	1	0	0	0	0	17	1	0	1	0	0	0	0	0	0	0	0	0	0
RB	2024-08-15	18.1	28.1	21.3667	57.4	95.1	83.6067	40	0	0	1	0	0	0	0	5	0	0	0	0	0	0	0	0	0	0	0	0	0
RB	2024-09-09	15.1	19.6	17.4	51.1	95.6	78.688	14	0	0	0	0	0	0	0	0	0	0	0	0	0	0	0	0	0	0	0	0	0
RB	2024-09-10	15.1	19.1	16.225	54.1	85.7	73.2	21	0	0	0	0	0	0	0	0	0	0	0	0	0	0	0	0	0	0	0	0	0
RB	2024-09-11	10.1	16.6	13.2042	46.4	82.8	69.375	15	0	0	0	0	0	0	0	0	0	0	0	0	0	0	0	0	0	0	0	0	0
RB	2024-09-12	10.6	16.1	12.0333	50.8	85.4	74.0267	19	0	0	0	0	0	0	0	0	0	0	0	0	0	0	0	0	0	0	0	0	0
RA	2024-06-17	14.1	29.6	21.3708	42.3	95.8	70.0783	201	0	0	0	0	0	0	4	4	0	0	0	0	0	0	0	1	0	0	0	0	0
RA	2024-06-18	14.6	26.6	17.5375	48.5	100	92.5875	96	0	0	0	0	0	0	7	7	0	0	0	0	0	0	0	1	0	0	0	0	0
RA	2024-06-19	10.6	24.6	17.6208	41.9	98.2	76.0833	373	0	0	0	0	0	0	5	10	0	0	1	0	0	0	0	0	1	0	0	0	0
RA	2024-06-20	17.1	23.6	19.1667	47.5	81.6	69.22	86	0	1	0	0	0	0	0	0	0	0	0	0	1	1	0	1	0	0	0	0	1
RA	2024-07-15	NA	NA	NA	NA	NA	NA	531	0	4	27	1	0	0	3	0	0	0	0	0	0	0	0	0	1	1	0	0	5
RA	2024-07-16	NA	NA	NA	NA	NA	NA	128	0	10	5	1	0	0	2	0	0	0	0	0	0	0	0	0	0	0	0	0	1
RA	2024-07-17	NA	NA	NA	NA	NA	NA	301	0	9	5	1	0	0	1	0	0	0	0	0	0	1	0	0	1	0	0	0	1
RA	2024-07-18	NA	NA	NA	NA	NA	NA	218	0	3	23	2	0	0	3	1	0	0	0	0	0	0	0	0	4	0	0	0	4
RA	2024-08-12	16.6	35.6	23.1625	27.1	80.2	58.2333	111	0	1	2	0	0	0	1	3	0	0	0	0	0	0	1	0	1	0	0	0	1
RA	2024-08-13	19.1	37.1	25.6208	31.2	62.7	48.475	70	0	0	5	0	0	0	0	5	0	0	2	0	0	0	0	0	0	0	0	0	0
RA	2024-08-14	19.6	31.6	24.7875	42.9	100	76.675	105	0	0	8	0	0	0	0	5	0	0	1	0	0	1	0	0	0	0	0	0	0
RA	2024-08-15	17.6	28.6	20.8333	57	99.4	87.0467	88	0	0	23	0	0	0	0	2	1	1	0	0	0	0	0	0	0	0	0	0	1
RA	2024-09-09	14.6	20.1	17.08	54.3	99.9	81.468	28	0	1	3	3	0	0	0	1	0	0	0	0	0	0	0	0	0	0	0	0	0
RA	2024-09-10	15.1	19.1	16.1417	56.2	85.1	73.925	20	0	0	3	0	0	0	0	0	0	0	0	0	0	0	0	0	0	0	0	0	0
RA	2024-09-11	9.1	17.1	12.8917	48.6	87.7	73.1083	15	0	0	1	0	0	0	0	0	0	0	0	0	0	0	0	0	0	0	0	0	0
RA	2024-09-12	9.1	16.1	11	57.1	92.8	83.34	13	0	0	1	0	1	0	0	0	0	0	0	0	0	0	0	0	1	0	0	0	0
C	2024-06-17	14.1	26.6	19.4958	50.2	98.4	77.8848	100	0	0	0	0	0	0	2	0	0	0	0	0	4	2	0	5	5	0	0	0	0
C	2024-06-18	14.1	25.1	16.9125	55.7	100	95.7354	53	0	0	0	0	0	0	1	5	0	0	0	0	1	0	0	2	3	0	0	0	0
C	2024-06-19	11.1	22.6	15.8188	52.8	100	85.7812	38	0	0	0	1	0	0	0	0	0	0	0	0	1	0	0	1	2	0	0	0	0
C	2024-06-20	16.1	21.1	18.1	57.2	92.2	78.7267	181	0	1	0	0	0	1	2	2	0	0	0	0	1	2	0	1	10	0	0	1	0
C	2024-07-15	19.1	27.1	21.975	40.1	81.8	68.75	284	0	4	11	0	0	0	1	0	0	0	0	0	0	2	0	1	25	0	2	0	0
C	2024-07-16	13.6	24.6	19.0792	55.5	99.2	81.1042	108	0	8	6	0	0	0	0	3	0	0	0	0	0	3	0	0	9	0	0	0	1
C	2024-07-17	14.1	25.6	20.0375	45	94.8	70.4958	152	0	8	11	1	0	0	0	0	1	0	0	0	0	2	0	0	20	0	0	0	1
C	2024-07-18	15.6	25.1	18.7786	50.1	94.2	76.7286	173	0	4	24	0	0	0	0	0	1	0	0	0	0	2	0	0	25	0	1	0	2
C	2024-08-12	16.6	28.6	21.8917	38.9	87	61.2625	138	0	12	5	0	0	0	0	8	0	0	0	0	0	0	0	1	26	0	0	0	2
C	2024-08-13	18.6	31.1	24.2667	35.6	64.8	52.2	178	0	10	6	0	0	0	0	12	2	0	0	0	0	1	1	0	41	0	0	0	1
C	2024-08-14	19.6	28.6	23.6625	49.2	96.3	79.5708	78	0	7	2	0	0	0	0	0	2	0	0	0	0	0	0	2	16	0	0	0	0
C	2024-08-15	17.1	26.6	20.3667	64.2	97.2	87.58	51	0	4	2	0	1	0	0	1	1	0	0	0	0	1	0	0	26	0	0	0	0
C	2024-09-09	14.1	19.1	16.52	58.2	100	83.56	32	0	0	3	0	1	0	0	0	0	0	0	0	0	2	0	0	17	1	2	0	0
C	2024-09-10	14.6	18.1	15.6833	62.4	88.6	77.1833	68	0	0	5	0	0	0	0	0	0	0	0	0	0	1	0	0	22	0	0	0	0
C	2024-09-11	9.1	16.1	12.475	53.1	88	72.9526	30	0	0	2	1	0	0	0	0	0	0	0	0	0	0	0	0	13	0	0	0	0
C	2024-09-12	9.6	15.1	11.1	63.4	89.1	79.66	33	0	0	1	1	0	0	0	0	0	0	0	0	0	0	0	1	16	0	1	0	0
S	2024-06-17	14.1	27.6	19.85	43.8	95.5	74.413	56	0	0	0	0	0	0	0	10	0	0	3	0	2	0	0	1	1	0	0	0	0
S	2024-06-18	14.1	26.6	17.1625	45.6	100	94.3167	26	0	0	2	0	0	0	0	3	0	0	2	0	0	0	0	4	0	0	0	0	0
S	2024-06-19	11.1	22.6	16.4542	49.6	100	80.3458	21	0	0	11	0	0	0	0	2	0	0	0	1	0	0	0	2	0	0	0	0	0
S	2024-06-20	15.5	21.1	18.0667	51.4	79.7	66.18	68	0	3	11	0	0	0	0	6	0	0	0	0	0	0	0	4	0	0	0	0	0
S	2024-07-15	20.1	27.1	22.9333	38	79.8	63.8583	184	0	0	6	0	0	0	0	0	0	0	0	0	0	0	0	0	0	0	0	0	0
S	2024-07-16	13.6	26.1	19.3292	53.7	100	82.7417	83	0	3	10	0	0	0	0	0	0	0	0	0	0	0	0	0	1	0	0	0	0
S	2024-07-17	14.1	25.1	19.9333	48.6	96.4	71.75	151	0	1	5	3	0	0	0	3	0	0	0	0	0	0	0	0	0	0	0	0	0
S	2024-07-18	15.6	25.6	19.4571	47.4	92.4	74.8929	131	0	0	16	0	0	0	0	0	0	0	0	0	0	0	0	0	2	0	0	0	1
S	2024-08-12	16.6	27.6	21.7458	41.2	78.6	59.4875	153	0	0	4	0	0	0	0	8	0	0	1	0	0	0	0	0	1	1	0	0	1
S	2024-08-13	18.1	30.1	23.6625	38	66.8	54.4542	196	0	5	9	0	0	0	0	2	0	0	0	0	0	0	0	0	0	0	0	0	0
S	2024-08-14	19.6	28.6	23.9125	43.9	97	77.8958	126	0	6	13	0	0	0	0	1	0	0	1	0	0	0	0	2	0	0	0	0	0
S	2024-08-15	17.1	26.6	20.4667	62.7	100	87.48	66	0	2	5	0	0	0	0	2	0	1	0	0	0	0	0	1	0	0	0	0	0
S	2024-09-09	14.1	19.1	16.5	58.5	100	85.056	32	0	0	3	0	0	0	0	0	0	0	0	0	0	0	0	0	0	0	0	0	0
S	2024-09-10	14.6	18.6	15.7875	60.9	90.3	77.7375	39	0	0	2	0	0	0	0	0	0	0	0	0	0	0	0	0	1	0	0	0	0
S	2024-09-11	9.1	16.1	12.3083	54.7	82.7	71.0118	33	0	0	2	0	0	0	0	0	0	0	0	0	0	0	0	0	1	0	0	0	0
S	2024-09-12	9.1	15.6	11.1667	53.4	82.2	73.63	13	0	0	1	0	0	0	0	0	0	0	0	0	0	0	0	0	3	0	0	0	0
N	2024-06-17	13.5	26.6	19.5167	44.6	96.2	68.7543	129	4	0	0	0	1	0	1	4	0	0	0	0	6	3	0	4	12	0	0	0	0
N	2024-06-18	14.1	25.1	16.6458	46.6	100	76.5729	31	0	0	0	0	0	0	1	4	0	0	0	0	1	0	0	4	3	0	0	0	0
N	2024-06-19	10	22.1	15.5521	44.2	100	71.1688	60	0	0	0	0	0	0	1	2	1	0	0	0	0	0	0	1	1	0	0	0	0
N	2024-06-20	15.5	21.1	18.0667	47.7	90.9	67.5533	136	0	0	0	0	0	0	4	9	0	0	0	0	1	0	0	2	10	0	0	0	0
N	2024-07-15	18	26.1	21.1667	51.5	86.4	73.45	710	0	0	10	0	0	0	3	1	2	0	0	0	1	2	0	0	8	0	0	0	0
N	2024-07-16	13	23.1	18.1958	71.4	100	89.6833	139	0	1	6	0	0	0	1	0	1	0	0	0	0	1	0	0	6	0	0	0	0
N	2024-07-17	13.5	24.6	19.3458	50.9	98.6	77.6375	294	0	5	5	0	0	0	1	1	1	0	0	0	0	2	0	0	5	0	0	0	0
N	2024-07-18	14.5	23.6	17.8714	62.3	93	80.9071	647	0	1	22	1	0	0	1	4	2	0	0	0	0	4	0	1	18	0	0	1	0
N	2024-08-12	15.5	29.1	21.8208	38.5	85.3	61.8042	182	0	5	2	1	0	0	2	25	1	0	0	0	0	1	0	1	39	2	0	0	0
N	2024-08-13	17.5	31.5	24.2708	37.7	70.1	53.075	239	0	1	1	2	0	0	3	14	1	0	1	0	0	3	0	1	27	0	0	0	1
N	2024-08-14	19	28.1	23.3792	51.2	100	83.2375	118	0	1	0	0	0	0	0	16	1	0	0	0	0	4	0	0	13	0	0	0	0
N	2024-08-15	17	25.6	19.76	72.9	100	91.9	113	0	0	1	0	0	0	1	5	0	0	0	0	0	0	0	1	0	0	0	0	1
N	2024-09-09	NA	NA	NA	NA	NA	NA	30	0	0	2	0	0	0	0	1	0	0	0	0	0	0	0	0	3	0	0	0	0
N	2024-09-10	NA	NA	NA	NA	NA	NA	30	0	0	1	0	0	0	0	0	0	0	0	0	0	0	0	0	2	0	0	0	0
N	2024-09-11	NA	NA	NA	NA	NA	NA	36	0	0	0	1	0	0	0	0	0	0	0	0	0	0	0	0	3	0	0	0	0
N	2024-09-12	NA	NA	NA	NA	NA	NA	0	0	0	2	0	0	0	0	0	0	0	0	0	0	0	0	0	5	0	0	0	0

## Sheet: Fig_2a,b,c_t-test
Welch's t-test, unpaired
		RB vs RA	RB vs C	RB vs S	RB vs N	RA vs C	RA vs S	RA vs N	C vs S	C vs N	S vs N
June 2023	t	-2.25845	-2.61636	-2.92985	-3.52697	-1.57872	1.06808	-0.707075	2.13224	1.24232	-2.16584
	p-value	0.109082	0.0792492	0.0326384	0.0718345	0.189544	0.345659	0.511102	0.122751	0.281975	0.118921
	F	19.7056	123.028	2.23942	11.9182	6.24327	8.79943	1.65341	54.9372	10.3227	5.32199
	r	0.793509	0.833839	0.794934	0.928166	0.619589	0.471073	0.301499	0.776184	0.527653	0.780978
July 2023	t	-4.33179	-4.16481	-3.38736	-3.44673	-0.862306	2.1551	-1.32535	2.53094	-0.685241	-2.37055
	p-value	0.00748668	0.0140902	0.0195172	0.0410342	0.427931	0.0974228	0.255688	0.0646003	0.523662	0.0984546
	F	2.21186	4.8235	1.87833	13.124	2.18074	4.15461	5.93347	9.06013	2.72085	24.6512
	r	0.888595	0.901448	0.834563	0.893525	0.359808	0.732991	0.552393	0.784597	0.293	0.807436
August 2023	t	-6.20701	-13.9352	-7.1836	-6.526	-2.90676	-1.65296	-3.95866	0.554759	-2.93127	-2.99129
	p-value	0.00342748	3.4204e-05	0.00198912	0.00731114	0.0335257	0.149426	0.0166964	0.608617	0.060938	0.0402867
	F	5.87055	2.0828	8.92128	46.2012	2.81859	1.51967	7.86998	4.28331	22.1823	5.17876
	r	0.95181	0.987369	0.96336	0.966537	0.792611	0.559368	0.892555	0.267288	0.860935	0.831305
September 2023	t	-2.19863	-3.6014	-4.94026	-2.69664	-0.514473	-2.08117	-1.71052	-1.80082	-1.51111	-0.60853
	p-value	0.11532	0.0367259	0.0159075	0.0739963	0.625315	0.0826012	0.162342	0.121813	0.205288	0.575699
	F	63.08	39.08	69.9067	414.987	1.61412	1.10822	6.57874	1.78881	10.6189	5.9363
	r	0.785526	0.901193	0.943682	0.841392	0.205548	0.647486	0.649965	0.592332	0.602833	0.291089
June 2024	t	-2.37988	-2.10821	-1.43202	-1.98988	0.992059	2.01085	0.860814	1.47239	-0.123397	-1.44454
	p-value	0.0976286	0.12558	0.211564	0.140701	0.36672	0.13787	0.428679	0.2149	0.905822	0.222093
	F	59.9368	20.165	2.51892	27.0946	2.97232	23.7946	2.21213	8.0054	1.34365	10.7564
	r	0.808537	0.772671	0.539303	0.754282	0.405541	0.757678	0.359266	0.59286	0.0503129	0.585515
July 2024	t	-2.44236	-2.50146	-1.53484	-2.63832	1.00524	1.87757	-0.916142	1.62923	-1.69915	-2.25352
	p-value	0.0710278	0.0464366	0.199614	0.0777681	0.371659	0.157072	0.401619	0.178597	0.187854	0.109581
	F	5.61837	1.15015	3.73661	14.5232	4.88488	20.9937	2.58495	4.29768	12.6272	54.2676
	r	0.773692	0.71449	0.608809	0.835953	0.449084	0.735017	0.379125	0.631579	0.700293	0.792866
August 2024	t	-4.90521	-2.66283	-3.3125	-3.59721	-1.26689	-1.4286	-2.30235	0.153408	-0.858139	-1.10792
	p-value	0.00445427	0.0761543	0.0453074	0.0368348	0.294611	0.226317	0.104762	0.883106	0.423764	0.318327
	F	2.64239	45.4403	24.9055	54.1312	17.1967	9.42538	20.4857	1.82451	1.19126	2.17346
	r	0.909917	0.83827	0.886169	0.900996	0.590369	0.581246	0.799118	0.062506	0.330631	0.443967
September 2024	t	-0.761837	-3.92301	-2.42142	-1.31495	-3.33519	-1.36111	-0.70739	2.4754	2.54534	0.379815
	p-value	0.488601	0.0294663	0.0940493	0.280006	0.0289653	0.222378	0.510923	0.0685487	0.0515574	0.719681
	F	11.1146	62.6146	14.5417	27.9167	5.63355	1.30834	2.51172	4.30587	2.24291	1.91977
	r	0.355968	0.914805	0.813342	0.604674	0.857619	0.48572	0.301621	0.777843	0.751274	0.16746

## Sheet: Fig_2d,e,f_Chi-Squared-test
two-way Chi-Squared test
		RB vs RA	RB vs C	RB vs S	RB vs N	RA vs C	RA vs S	RA vs N	C vs S	C vs N	S vs N	2023 vs 2024
June 2023	Chi-Square	na	0.0755	na	na	0.4016	na	na	0.2428	0.4016	na	0.0412
	p-value	na	0.7835	na	na	0.5263	na	na	0.6222	0.5263	na	0.8392
	df	na	1	na	na	1	na	na	1	1	na	1
	Phi	na	0.00739128	na	na	0.01493276	na	na	0.01233025	0.01493276	na	0.00293770
July 2023	Chi-Square	3.2125	1.7115	0.3405	0.3667	1.1353	9.1753	6.6846	5.6562	2.3134	2.1827	5.0345
	p-value	0.0731	0.1908	0.5595	0.5448	0.2867	0.0025	0.0097	0.0174	0.1283	0.1396	0.0248
	df	1	1	1	1	1	1	1	1	1	1	1
	Phi	0.04020894	0.02728469	0.01506652	0.01166477	0.01838717	0.05987906	0.04219787	0.04438598	0.02385293	0.02584773	0.02038695
August 2023	Chi-Square	1.3173	1.8808	1.1413	0.2303	0.5861	0.0770	8.1166	1.2785	15.3602	6.8406	12.1248
	p-value	0.2511	0.1702	0.2854	0.6313	0.4439	0.7814	0.0044	0.2582	0.0001	0.0089	0.0005
	df	1	1	1	1	1	1	1	1	1	1	1
	Phi	0.04820042	0.04964883	0.03984148	0.01357350	0.02255587	0.00833634	0.07037163	0.03131205	0.09149143	0.06180154	0.04586436
September 2023	Chi-Square	0.1776	0.1429	na	na	0.0239	2.1215	2.7477	1.7068	2.2105	na	1.6909
	p-value	0.6735	0.7055	na	na	0.8773	0.1452	0.0974	0.1914	0.1371	na	0.1935
	df	1	1	na	na	1	1	1	1	1	na	1
	Phi	0.03754363	0.03066157	na	na	0.00997914	0.07969816	0.08277753	0.06885573	0.07195009	na	0.03427903
June 2024	Chi-Square	0.1798	na	na	na	0.5343	0.2984	0.5443	na	na	na	na
	p-value	0.6716	na	na	na	0.4648	0.5849	0.4606	na	na	na	na
	df	1	na	na	na	1	1	1	na	na	na	na
	Phi	0.01379364	na	na	na	0.02085051	0.01693880	0.02097656	na	na	na	na
July 2024	Chi-Square	2.9068	1.5194	0.5643	na	1.2714	3.0566	16.3589	0.8490	8.5652	3.1853	na
	p-value	0.0882	0.2177	0.4525	na	0.2595	0.0804	0.0001	0.3568	0.0034	0.0743	na
	df	1	1	1	na	1	1	1	1	1	1	na
	Phi	0.04229421	0.03514662	0.02454060	na	0.02415530	0.04025765	0.07155527	0.02386245	0.05530823	0.03564495	na
August 2024	Chi-Square	1.0359	1.0702	0.3729	0.5464	0.0012	0.7575	0.4235	0.9114	0.5622	0.0981	na
	p-value	0.3088	0.3009	0.5414	0.4598	0.9722	0.3841	0.5152	0.3397	0.4534	0.7541	na
	df	1	1	1	1	1	1	1	1	1	1	na
	Phi	0.03952776	0.03525583	0.02117067	0.02276853	0.00105802	0.02694940	0.01829707	0.02709996	0.01960303	0.00827104	na

## Sheet: Fig_3_WNV
Detailed information on WNV-positive mosquito pools:
Pools of up to 10 individual mosquitoes were tested with qRT-PCR for WNV. Calculated genome copies per mL, identity, sampling site, month and year, as well as GenBank accession number (#) are indicated.
sp. = species; s.s. = subspecies; nd = no data.
WNV-positive	Genome copies/mL	Identity	Site	Month	Year	Accession #
BE23_M0125	4.04E6	Culex pipiens s.s.	C	June	2023	PX620687
BE23_M0367	1.22E4	Culex pipiens s.s.	C	July	2023	PX620688
BE23_M0369	1.80E8	Culex pipiens s.s.	C	July	2023	PX569566
BE23_M0427	6.48E6	Culex sp.	C	July	2023	PX620689, PX620690
BE23_M0433	7.68E7	Culex pipiens s.s.	C	July	2023	PX569567
BE23_M0434	4.40E5	Culex sp.	C	July	2023	PX620691, PX620692
BE23_M0435	7.28E5	Culex sp.	C	July	2023	nd
BE23_M0438	6.24E4	Culex sp.	C	July	2023	nd
BE23_M0439	3.55E4	Culex pipiens s.s.	C	July	2023	nd
BE23_M0442	2.04E4	Culex sp.	C	July	2023	nd
BE23_M0443	3.75E4	Culex pipiens s.s.	C	July	2023	nd
BE23_M0458	6.40E6	Culex pipiens s.s.	C	July	2023	PX620693, PX620694
BE23_M0459	3.83E4	Culex sp.	C	July	2023	PX620695
BE23_M0469	4.36E8	Culex pipiens s.s.	C	July	2023	PX569568
BE23_M0485	2.70E8	Culex pipiens s.s.	C	July	2023	PX569569
BE23_M0493	3.94E9	Culex sp.	C	July	2023	PX569570
BE23_M0511	1.26E8	Culex sp.	RB	July	2023	PX569571
BE23_M0594	1.19E8	Culex pipiens s.s.	S	July	2023	PX569572
BE23_M0659	6.16E7	Culex pipiens s.s.	RA	July	2023	PX569573
BE23_M0665	1.46E8	Culex pipiens s.s.	RA	July	2023	PX569574
BE23_M0669	3.97E8	Culex pipiens s.s.	RA	July	2023	PX569575
BE23_M0679	3.94E8	Culex pipiens s.s.	RA	July	2023	PX569576
BE23_M0681	8.28E6	Culex pipiens s.s.	RA	July	2023	PX569577
BE23_M0690	1.18E8	Culex pipiens s.s.	RA	July	2023	PX569578
BE23_M0705	4.60E7	Culex pipiens s.s.	RA	July	2023	PX569579
BE23_M0716	7.20E7	Culex pipiens s.s.	RA	July	2023	PX569580
BE23_M0726	8.36E4	Culex pipiens s.s.	RA	July	2023	PX620696, PX620697
BE23_M0730	6.92E8	Culex sp.	RA	July	2023	PX569581
BE23_M0736	2.14E9	Culex pipiens s.s.	RA	July	2023	PX569582
BE23_M0754	3.53E6	Culex pipiens s.s.	RA	July	2023	PX569583
BE23_M0757	1.32E5	Culex pipiens s.s.	RA	July	2023	PX620698, PX620699
BE23_M0760	4.40E4	Culex sp. male	RA	July	2023	PX620700, PX620701
BE23_M0764	1.06E8	Culex pipiens s.s.	RA	July	2023	PX569584
BE23_M0765	4.16E7	Culex pipiens s.s.	RA	July	2023	PX569585
BE23_M0780	6.88E7	Culex pipiens s.s.	RA	July	2023	PX569586
BE23_M0852	1.28E6	Culex pipiens s.s.	N	July	2023	PX569587
BE23_M0855	2.36E8	Culex pipiens s.s.	N	July	2023	PX569588
BE23_M0895	4.40E4	Culex pipiens s.s.	N	July	2023	PX620702, PX620703
BE23_M0898	6.12E6	Culex pipiens s.s.	N	July	2023	PX569589
BE23_M0958	7.24E7	Culex pipiens s.s.	N	July	2023	PX569590
BE23_M0973	2.79E7	Culex pipiens s.s.	N	July	2023	PX569591
BE23_M1022	1.14E7	Culex pipiens s.s.	N	July	2023	PX569592
BE23_M1026	7.88E7	Culex pipiens s.s.	N	July	2023	PX569593
BE23_M1043	1.58E8	Culex sp.	N	July	2023	PX569594
BE23_M1104	3.01E4	Aedes vexans	C	August	2023	PX620704, PX620705
BE23_M1108	2.42E8	Culex pipiens s.s.	C	August	2023	PX569595
BE23_M1114	1.72E6	Culex pipiens s.s.	C	August	2023	PX620706, PX620707
BE23_M1119	1.66E4	Anopheles plumbeus	C	August	2023	PX620708
BE23_M1123	1.08E8	Culex pipiens s.s.	C	August	2023	PX569596
BE23_M1128	3.25E7	Culex pipiens s.s.	C	August	2023	PX569597
BE23_M1133	1.34E9	Culex pipiens s.s.	C	August	2023	PX569598
BE23_M1137	7.36E7	Culex pipiens s.s.	C	August	2023	PX569599
BE23_M1138	3.62E3	Culex pipiens s.s.	C	August	2023	PX620709
BE23_M1144	5.80E8	Culex pipiens s.s.	C	August	2023	PX569600
BE23_M1151	8.00E7	Culex pipiens s.s.	C	August	2023	PX569601
BE23_M1156	1.18E3	Culex pipiens s.s.	C	August	2023	PX620710, PX620711
BE23_M1161	1.07E8	Culex pipiens s.s.	C	August	2023	PX569602
BE23_M1163	2.24E8	Culex pipiens s.s.	C	August	2023	PX569603
BE23_M1212	2.71E7	Culex sp.	S	August	2023	PX569604
BE23_M1221	3.78E6	Culex pipiens s.s.	S	August	2023	PX620712, PX620713
BE23_M1254	3.38E8	Culex pipiens s.s.	S	August	2023	PX569605
BE23_M1255	1.39E4	Culex pipiens s.s.	S	August	2023	PX620714, PX620715
BE23_M1264	5.32E3	Culex pipiens s.s.	S	August	2023	nd
BE23_M1281	1.21E8	Culex sp.	S	August	2023	PX569606
BE23_M1282	2.60E3	Culex sp.	S	August	2023	PX620716, PX620717
BE23_M1290	5.72E2	unidentified	S	August	2023	PX620718
BE23_M1295	2.44E9	Culex sp.	RA	August	2023	PX569607
BE23_M1297	7.84E8	Culex pipiens s.s.	RA	August	2023	PX569608
BE23_M1307	4.08E4	Culex pipiens s.s.	RA	August	2023	PX620719, PX620720
BE23_M1309	4.20E7	Culex pipiens s.s.	RA	August	2023	PX569609
BE23_M1326	1.56E7	Culex pipiens s.s.	RA	August	2023	PX569610
BE23_M1327	3.62E5	Culex pipiens s.s.	RA	August	2023	PX620721, PX620722
BE23_M1352	3.78E7	Culex pipiens s.s.	RA	August	2023	PX569611
BE23_M1371	1.57E7	Culex pipiens s.s.	N	August	2023	PX569612
BE23_M1379	5.56E4	Culex pipiens s.s.	N	August	2023	PX620723, PX620724
BE23_M1383	2.00E9	Culex sp.	N	August	2023	PX569613
BE23_M1510	5.60E9	Culex pipiens s.s.	C	September	2023	PZ018997
BE23_M1584	1.23E4	Culex pipiens s.s.	RA	September	2023	PX620725, PX620726
BE24_M0333	5.28E8	Culex pipiens s.s.	RA	June	2024	PZ018998
BE24_M0762	3.03E5	Culex pipiens s.s.	RA	August	2024	PZ019016, PZ019017
BE24_M1204	6.42E8	Culex pipiens s.s.	RA	August	2024	PZ018999
BE24_M1230	1.98E7	Culex pipiens s.s.	S	August	2024	PZ019000
BE24_M1289	1.74E8	Culex pipiens s.s.	C	August	2024	PZ019001
BE24_M1297	1.71E4	Culex pipiens s.s.	C	August	2024	nd
BE24_M1326	2.42E6	Culex pipiens s.s.	C	August	2024	PZ019002
BE24_M1424	8.54E7	Culex pipiens s.s.	N	August	2024	PZ019003
BE24_M1452	9.03E6	Culex pipiens s.s.	N	August	2024	PZ019004
BE24_M2257	6.52E4	Culex pipiens s.s.	S	July	2024	nd
BE24_M2313	1.06E7	Culex pipiens s.s.	C	July	2024	PZ019005
BE24_M2339	6.24E8	Culex pipiens s.s.	C	July	2024	PZ019018
BE24_M2367	2.68E8	Culex pipiens s.s.	C	July	2024	PZ019006
BE24_M2375	7.64E6	Culex pipiens s.s.	C	July	2024	PZ019007
BE24_M2380	3.16E8	Culex pipiens s.s.	RA	July	2024	PZ019008
BE24_M2428	1.56E8	Culex pipiens s.s.	RA	July	2024	PZ019009
BE24_M2431	2.34E9	Culex pipiens s.s.	RA	July	2024	PZ019019
BE24_M2448	3.02E6	Culex pipiens s.s.	RA	July	2024	PZ019010
BE24_M2459	9.96E7	Culex pipiens s.s.	RA	July	2024	PZ019011
BE24_M2463	4.76E5	Culex pipiens s.s.	RA	July	2024	nd
BE24_M2488	5.16E6	Culex pipiens s.s.	RA	July	2024	PZ019012
BE24_M2505	2.80E8	Culex pipiens s.s.	RA	July	2024	PZ019020
BE24_M2513	4.04E7	Culex pipiens s.s.	RA	July	2024	PZ019013
BE24_M2514	1.19E7	Culex pipiens s.s.	RA	July	2024	PZ019014
BE24_M2515	2.37E8	Culex pipiens s.s.	RA	July	2024	PZ019015

## Sheet: Fig_4e-Bloodmeal_analysis
Detailed information on mosquito pools containing blood-fed specimens:
Mosquito species, collection site, month and year of the 134 mosquito pools containing at least one blood-fed mosquito, as well as the identified host source, are shown.
s.s. = subspecies, sp. = species.
Site	Month	Year	Host source	Mosquito species
RB	September	2024	Columba palumbus	Culex pipiens s.s.
RB	July	2024	Curruca curruca	Culex sp.
RB	July	2024	Homo sapiens	Culex pipiens s.s.
RB	July	2024	Homo sapiens	Culex pipiens s.s.
RB	July	2024	Homo sapiens	Culex pipiens s.s.
RB	July	2024	Homo sapiens	Culex modestus
RB	July	2023	Passer domesticus	Culex pipiens s.s.
RB	July	2023	Passer domesticus	Culex pipiens s.s.
RB	July	2023	Passer domesticus	Culex pipiens s.s.
RB	July	2023	Passer domesticus	Culex pipiens s.s.
RB	August	2023	Passer domesticus	Culex pipiens s.s.
RB	August	2023	Passer domesticus	Culex pipiens s.s.
RB	August	2023	Passer domesticus	Culex sp.
RB	August	2023	Passer domesticus	Culex sp.
RB	September	2023	Passer domesticus	Culex sp.
RB	July	2024	Passer domesticus	Culex pipiens s.s.
RB	July	2024	Passer domesticus	Culex pipiens s.s.
RB	July	2024	Passer domesticus	Culex pipiens s.s.
RB	July	2024	Passer domesticus	Culex pipiens s.s.
RB	July	2024	Passer domesticus	Culex pipiens s.s.
RB	July	2024	Passer domesticus	Culex pipiens s.s.
RB	July	2024	Passer domesticus	Culex sp.
RB	June	2023	Pica pica	Culex pipiens s.s.
RB	June	2023	Pica pica	Culex pipiens s.s.
RA	July	2024	Anas platyrhynchos	Culex modestus
RA	July	2024	Ardea cinerea	Culex pipiens s.s.
RA	July	2024	Columba livia	Culex pipiens s.s.
RA	August	2023	Columba palumbus	Culex pipiens s.s.
RA	August	2023	Columba palumbus	Culex pipiens s.s.
RA	August	2023	Columba palumbus	Culex pipiens s.s.
RA	August	2023	Columba palumbus	Culex pipiens s.s.
RA	September	2023	Columba palumbus	Culex pipiens s.s.
RA	August	2023	Columba palumbus	Culex sp.
RA	June	2024	Columba palumbus	Culex pipiens s.s.
RA	July	2024	Emberiza calandra	Culex pipiens s.s.
RA	July	2024	Erithacus rubecula	Culex pipiens s.s.
RA	July	2024	Erithacus rubecula	Culex pipiens s.s.
RA	July	2024	Fringilla coelebs	Culex pipiens s.s.
RA	July	2023	Homo sapiens	Culex pipiens s.s.
RA	September	2023	Homo sapiens	Culex sp.
RA	July	2024	Homo sapiens	Culex pipiens s.s.
RA	September	2024	Homo sapiens	Culiseta annulata
RA	June	2023	Parus major	Culex pipiens s.s.
RA	June	2023	Passer domesticus	Culex pipiens s.s.
RA	June	2023	Passer domesticus	Culex pipiens s.s.
RA	August	2023	Passer domesticus	Culex sp.
RA	September	2023	Passer domesticus	Culex sp.
RA	July	2024	Passer domesticus	Culex pipiens s.s.
RA	July	2024	Passer domesticus	Culex pipiens s.s.
RA	June	2023	Sylvia atricapilla	Culex pipiens s.s.
RA	July	2023	Turdus merula	Culex pipiens s.s.
RA	July	2024	Turdus merula	Culex pipiens s.s.
RA	September	2024	Turdus merula	Culex pipiens s.s.
C	July	2023	Aix galericulata	Culex pipiens s.s.
C	July	2024	Aix galericulata	Culex pipiens s.s.
C	July	2023	Anas platyrhynchos	Culex sp.
C	June	2023	Columba palumbus	Culex pipiens s.s.
C	July	2023	Columba palumbus	Culex pipiens s.s.
C	July	2023	Columba palumbus	Culex pipiens s.s.
C	June	2024	Columba palumbus	Culex pipiens s.s.
C	July	2024	Columba palumbus	Culex pipiens s.s.
C	September	2024	Columba palumbus	Culex pipiens s.s.
C	September	2024	Columba palumbus	Culex pipiens s.s.
C	September	2024	Columba palumbus	Culex pipiens s.s.
C	August	2023	Corvus cornix	Culex pipiens s.s.
C	June	2023	Erithacus rubecula	Culex pipiens s.s.
C	July	2024	Erithacus rubecula	Culex pipiens s.s.
C	July	2023	Homo sapiens	Culex sp.
C	July	2024	Homo sapiens	Culex pipiens s.s.
C	July	2024	Homo sapiens	Culex pipiens s.s.
C	July	2024	Homo sapiens	Culex pipiens s.s.
C	July	2024	Parus major	Culex pipiens s.s.
C	June	2023	Picus viridis	Culex pipiens s.s.
C	June	2023	Sciurus vulgaris	Culex pipiens s.s.
C	August	2023	Sciurus vulgaris	Culex pipiens s.s.
C	July	2023	Turdus merula	Culex pipiens s.s.
C	July	2023	Turdus merula	Culex pipiens s.s.
C	June	2023	Vulpes vulpes	Coquillettidia richiardii
C	June	2023	Vulpes vulpes	Culex sp.
C	July	2024	Vulpes vulpes	Anopheles plumbeus
S	July	2024	Apodemus flavicollis	Culex pipiens s.s.
S	August	2023	Columba palumbus	Culex sp.
S	July	2023	Erithacus rubecula	Culex pipiens s.s.
S	June	2023	Homo sapiens	Culex pipiens s.s.
S	September	2023	Homo sapiens	Culex pipiens s.s.
S	August	2023	Homo sapiens	Culex sp.
S	July	2024	Parus major	Culex pipiens s.s.
S	July	2024	Parus major	Culex pipiens s.s.
S	June	2023	Sylvia atricapilla	Culex pipiens s.s.
S	July	2023	Sylvia atricapilla	Culex pipiens s.s.
S	June	2023	Turdus merula	Culex pipiens s.s.
S	July	2024	Turdus merula	Culex pipiens s.s.
S	June	2024	Turdus merula	Culex sp.
S	July	2024	Turdus philomelos	Culex sp.
N	August	2024	Accipiter gentilis	Culex pipiens s.s.
N	September	2023	Accipiter nisus	Culex sp.
N	July	2024	Accipiter nisus	Culex pipiens s.s.
N	July	2024	Apodemus flavicollis	Anopheles plumbeus
N	July	2023	Columba palumbus	Culex pipiens s.s.
N	July	2024	Columba palumbus	Culex pipiens s.s.
N	July	2024	Columba palumbus	Culex pipiens s.s.
N	July	2024	Columba palumbus	Culex pipiens s.s.
N	July	2024	Columba palumbus	Culex sp.
N	July	2023	Cyanistes caeruleus	Culex pipiens s.s.
N	July	2023	Cyanistes caeruleus	Culex pipiens s.s.
N	September	2023	Erithacus rubecula	Culex sp.
N	July	2024	Erithacus rubecula	Culex pipiens s.s..
N	August	2023	Homo sapiens	Culex pipiens s.s.
N	August	2024	Homo sapiens	Aedes vexans
N	August	2023	Ovis aries	Aedes cinereus/geminus
N	August	2023	Ovis aries	Aedes cinereus/geminus
N	August	2023	Ovis aries	Aedes geniculatus
N	August	2023	Ovis aries	Aedes sp.
N	August	2023	Ovis aries	Aedes vexans
N	July	2024	Parus major	Culex pipiens s.s.
N	July	2024	Parus major	Culex pipiens s.s.
N	July	2024	Parus major	Culex pipiens s.s.
N	July	2023	Passer domesticus	Culex pipiens s.s.
N	July	2023	Sylvia atricapilla	Culex pipiens s.s.
N	June	2023	Turdus merula	Culex pipiens s.s.
N	June	2023	Turdus merula	Culex pipiens s.s.
N	July	2023	Turdus merula	Culex pipiens s.s.
N	August	2023	Turdus merula	Culex sp.
N	August	2023	Turdus merula	Culex sp.
N	August	2023	Turdus merula	unidentified
N	July	2024	Turdus merula	Culex pipiens s.s.
N	July	2024	Turdus merula	Culex pipiens s.s.
N	September	2024	Turdus merula	Culex pipiens s.s.
N	July	2024	Turdus merula	Culex pipiens s.s.
N	July	2024	Turdus merula	Culex pipiens s.s.
N	July	2023	Turdus philomelos	Culex pipiens s.s.
N	July	2024	Turdus philomelos	Culex pipiens s.s.
N	July	2024	Turdus philomelos	Culex pipiens s.s.
N	July	2023	Vulpes vulpes	Aedes vexans

## Sheet: Figs_6a_7-Geodata
Meta-information on Geodata downloaded from the Berlin geoportal:
https://gdi.berlin.de; accessed 2026-02-07
name_dataYear_epsg	units_of_data	resolution	type_of_data	type_of_file	date_of_compile	source	short_description	modified	link_of_source	copyright
imperviousness_berlin_2021_vector_25833.gpkg	imperviousness areas polygons		continuous_numeric	.gpkg	2025-05-07	fisbroker - Umweltatlas	block areas and street areas were combined. Column vg were used		https://stadtentwicklung.berlin.de/geoinformation/fis-broker/	Umweltatlas Berlin / Versiegelung 2021 (Umweltatlas)
open-water_berlin_2021_vector_25833.gpkg	open water polygons		binary_categorical	.gpkg	2025-05-07	fisbroker - Umweltatlas	water layer filtered from imperviousness layer		https://stadtentwicklung.berlin.de/geoinformation/fis-broker/	Umweltatlas Berlin / Versiegelung 2021 (Umweltatlas)
population-density_berlin_2023_vector_25833.gpkg	popopulation density per ha		continuous_numeric	.gpkg	2025-05-07	fisbroker - Umweltatlas			https://stadtentwicklung.berlin.de/geoinformation/fis-broker/	Umweltatlas Berlin / Einwohnerdichte 2023 (Umweltatlas)
small-woody-features_europe_2018_100m_03035.tif	percentage of small woody features per cell		continuous_numeric	.tif	2023-11-03	copernicus		activated the numeric column	https://land.copernicus.eu/	European Union, Copernicus Land Monitoring Service 2023, European Environment Agency (EEA)
tree-cover-density_berlin_2018_10m_03035.tif	tree cover density in percent		continuous_numeric	.tif	24.01.2023	copernicus	cropped from tree_cover_density_2018_10m_3035		https://land.copernicus.eu/	European Union, Copernicus Land Monitoring Service 2023, European Environment Agency (EEA)
